# Supplementary material for: Design, Synthesis, and Biological Evaluation of Novel Vinyl Selenone Derivatives as Potent Nrf2 Activators for Atopic Dermatitis
Source: J Med Chem. 2026 Mar 10;69(7):7572–93. doi: 10.1021/acs.jmedchem.5c02838 (PMC13071876; doi:10.1021/acs.jmedchem.5c02838)
Supplement: Supplementary file 2 [file jm5c02838_si_002.csv]

compounds	smiles	Nrf2 activation (EC50, ¥ìM)
5a	O=[Se](C1=CC=CC=C1)(/C=C/C2=CC=CC=C2)=O	182.6 ¡¾ 5.1
5b	O=[Se](C1=C(OC)C=CC=C1)(/C=C/C2=CC=CC=C2)=O	316.2 ¡¾ 12.3
5c	O=[Se](C1=C(OC)C=CC=C1)(/C=C/C2=CC=CC=C2OC)=O	1076.6 ¡¾ 21.3
5d	O=[Se](C1=C(OC)C=CC=C1)(/C=C/C2=CC=CC=C2F)=O	72.7 ¡¾ 3.9
5e	O=[Se](C1=C(OC)C=CC=C1)(/C=C/C2=CC=CC=C2Cl)=O	8.6 ¡¾ 0.3
5f	O=[Se](C1=C(OC)C=CC=C1)(/C=C/C2=CC=CC=C2C(F)(F)F)=O	54.2 ¡¾ 0.8
5g	O=[Se](C1=C(OC)C=CC=C1)(/C=C/C2=CC=CC=C2OC(F)(F)F)=O	99.2 ¡¾ 1.5
5h	O=[Se](C1=CC(OC)=CC=C1)(/C=C/C2=CC=CC=C2Cl)=O	16.5 ¡¾ 0.1
5i	O=[Se](C1=CC=C(OC)C=C1)(/C=C/C2=CC=CC=C2OC)=O	858.2 ¡¾ 15.1
5j	O=[Se](C1=CC=C(OC)C=C1)(/C=C/C2=CC=CC=C2F)=O	53.5 ¡¾ 0.8
5k	O=[Se](C1=CC=C(OC)C=C1)(/C=C/C2=CC=CC=C2Cl)=O	22.1 ¡¾ 0.4
5l	O=[Se](C1=CC=C(OC)C=C1)(/C=C/C2=CC=CC=C2C(F)(F)F)=O	26.8 ¡¾ 9.8
5m	O=[Se](C1=CC(OC)=C(OC)C(OC)=C1)(/C=C/C2=CC=CC=C2Cl)=O	39.4 ¡¾ 0.4
5n	O=[Se](/C=C/C1=CC=CC=C1)(C2=C(F)C=CC=C2)=O	80.0 ¡¾ 1.5
5o	O=[Se](/C=C/C1=CC=CC=C1OC)(C2=C(F)C=CC=C2)=O	178.2 ¡¾ 10.0
5p	O=[Se](/C=C/C1=CC=CC=C1F)(C2=C(F)C=CC=C2)=O	23.1 ¡¾ 0.5
5q	O=[Se](/C=C/C1=CC=CC=C1Cl)(C2=C(F)C=CC=C2)=O	16.2 ¡¾ 0.5
5r	O=[Se](/C=C/C1=CC=CC=C1C(F)(F)F)(C2=C(F)C=CC=C2)=O	28.4 ¡¾ 0.8
5s	O=[Se](/C=C/C1=CC=CC=C1OC(F)(F)F)(C2=C(F)C=CC=C2)=O	44.9 ¡¾ 0.1
5t	O=[Se](/C=C/C1=CC=CC=C1)(C2=C(Cl)C=CC=C2)=O	51.6 ¡¾ 1.6
5u	O=[Se](/C=C/C1=CC=CC=C1OC)(C2=C(Cl)C=CC=C2)=O	213.3 ¡¾ 2.5
5v	O=[Se](/C=C/C1=CC=CC=C1F)(C2=C(Cl)C=CC=C2)=O	21.7 ¡¾ 0.2
5w	O=[Se](/C=C/C1=CC=CC=C1Cl)(C2=C(Cl)C=CC=C2)=O	4.9 ¡¾ 0.3
5x	O=[Se](/C=C/C1=CC=CC=C1C(F)(F)F)(C2=C(Cl)C=CC=C2)=O	46.2 ¡¾ 1.1
5y	O=[Se](/C=C/C1=CC=CC=C1OC(F)(F)F)(C2=C(Cl)C=CC=C2)=O	51.4 ¡¾ 0.7
5z	O=[Se](/C=C/C1=CC=CC=C1Cl)(C2=CC(Cl)=CC=C2)=O	25.9 ¡¾ 1.3
5aa	O=[Se](/C=C/C1=CC=CC=C1Cl)(C2=CC=C(Cl)C=C2)=O	27.4 ¡¾ 0.7
7a	O=[Se](/C=C/C1=C(F)C=CC=N1)(C2=C(OC)C=CC=C2)=O	140.0 ¡¾ 5.3
7b	O=[Se](/C=C/C1=C(Cl)C=CC=N1)(C2=C(OC)C=CC=C2)=O	106.4 ¡¾ 0.5
7c	O=[Se](/C=C/C1=C(C(F)(F)F)C=CC=N1)(C2=C(OC)C=CC=C2)=O	733.4 ¡¾ 20.4
7d	O=[Se](/C=C/C1=C(F)C=CC=N1)(C2=CC(OC)=CC=C2)=O	220.8 ¡¾ 8.3
7e	O=[Se](/C=C/C1=C(Cl)C=CC=N1)(C2=CC(OC)=CC=C2)=O	206.0 ¡¾ 3.0
7f	O=[Se](/C=C/C1=C(F)C=CC=N1)(C2=CC=C(OC)C=C2)=O	202.9 ¡¾ 3.5
7g	O=[Se](/C=C/C1=C(Cl)C=CC=N1)(C2=CC=C(OC)C=C2)=O	93.1 ¡¾ 1.5
7h	O=[Se](/C=C/C1=C(F)C=CC=N1)(C2=C(F)C=CC=C2)=O	203.7 ¡¾ 7.8
7i	O=[Se](/C=C/C1=C(Cl)C=CC=N1)(C2=C(F)C=CC=C2)=O	223.8 ¡¾ 7.1
7j	O=[Se](/C=C/C1=C(C(F)(F)F)C=CC=N1)(C2=C(F)C=CC=C2)=O	1068.8 ¡¾ 10.0
7k	O=[Se](/C=C/C1=C(F)C=CC=N1)(C2=CC(F)=CC=C2)=O	437.0 ¡¾ 5.8
7l	O=[Se](/C=C/C1=C(Cl)C=CC=N1)(C2=CC(F)=CC=C2)=O	421.3 ¡¾ 7.9
7m	O=[Se](/C=C/C1=C(F)C=CC=N1)(C2=CC=C(F)C=C2)=O	449.6 ¡¾ 2.4
7n	O=[Se](/C=C/C1=C(Cl)C=CC=N1)(C2=CC=C(F)C=C2)=O	1566.0 ¡¾ 14.6
7o	O=[Se](/C=C/C1=C(F)C=CC=N1)(C2=C(Cl)C=CC=C2)=O	141.7 ¡¾ 1.2
7p	O=[Se](/C=C/C1=C(Cl)C=CC=N1)(C2=C(Cl)C=CC=C2)=O	66.2 ¡¾ 0.5
7q	O=[Se](/C=C/C1=C(C(F)(F)F)C=CC=N1)(C2=C(Cl)C=CC=C2)=O	1876.2 ¡¾ 52.0
7r	O=[Se](/C=C/C1=C(F)C=CC=N1)(C2=CC(Cl)=CC=C2)=O	335.7 ¡¾ 1.4
7s	O=[Se](/C=C/C1=C(Cl)C=CC=N1)(C2=CC(Cl)=CC=C2)=O	433.1 ¡¾ 8.7
7t	O=[Se](/C=C/C1=C(F)C=CC=N1)(C2=CC=C(Cl)C=C2)=O	527.7 ¡¾ 2.8
7u	O=[Se](/C=C/C1=C(Cl)C=CC=N1)(C2=CC=C(Cl)C=C2)=O	248.4 ¡¾ 12.2
